# Supplementary material for: Intrauterine Contraceptive Device Migrated in the Urinary Tract: Case Report and Extensive Literature Review
Source: J Clin Med. 2024 Jul 19;13(14):4233. doi: 10.3390/jcm13144233 (PMC11278257; doi:10.3390/jcm13144233)
Supplement: Supplementary file 1 [file jcm-13-04233-s001.zip]

Archive with 1 entries (1 files):
- jcm-3051768-supplementary.pdf
